# Supplementary material for: Implementation and survey evaluation of a new safety concern escalation pathway among nursing team members
Source: PLoS One. 2025 Oct 27;20(10):e0333736. doi: 10.1371/journal.pone.0333736 (PMC12558449; doi:10.1371/journal.pone.0333736)
Supplement: S1 File — (CSV) [file pone.0333736.s001.csv]

Record ID	Please indicate your role in your current unit.	Please indicate your current work status (select all that apply): (choice=Full-time)	Please indicate your current work status (select all that apply): (choice=Part-time)	Please indicate your current work status (select all that apply): (choice=Per-diem)	Please indicate your current work status (select all that apply): (choice=Agency/Traveler)	How long have you been employed at JSUMC?	OPTIONAL: To be counted in consideration for a future recognition event, please indicate your department listed in the dropdown. Answering this question is completely optional.	Have you ever been in a situation where you were concerned that a providers' actions could be potentially harmful to a patient?		Have you ever hesitated to comment or act on these concerns because you did not know whom to contact, other than the provider or your immediate supervisor?	Have you received training regarding the new Escalation Path Matrix?	Prior to the Escalation Path, did you know whom to contact in the event of a patient safety concern, after the provider in question or your immediate supervisor?	Have you ever used the Escalation Path?	Would you feel comfortable contacting the individuals outlined in the Escalation Path, in the event of a patient safety concern?	The Escalation Path has improved my confidence in reporting concerns regarding patient safety.	I am not sure how to use the Escalation Path.	I feel the Escalation Path has clarified my understanding of how to escalate concerns regarding patient safety.	If a situation arose where I was concerned that a providers' actions could potentially harm a patient, I would refer to the Escalation Path to escalate the issue.	If a situation arose where I was concerned that a providers' actions could potentially harm a patient, there is another individual I would prefer to contact, after the provider in question or my immediate supervisor, rather than one outlined in the Escalation Path.	Please include any additional feedback or concerns you may have regarding the Escalation Path procedure and whether you feel it is useful for your department.		Complete?
1	PCT or CNA	Unchecked	Unchecked	Unchecked	Checked	0-1 year		No		No	No, I have never heard of the Escalation Path	No	No	No	Strongly Disagree	Strongly Disagree	Strongly Disagree	Strongly Disagree	Strongly Disagree			Complete
2	RN	Checked	Unchecked	Unchecked	Unchecked	0-1 year		Yes		No	No, I have never heard of the Escalation Path	Yes	No	Yes	Neither Agree Nor Disagree	Slightly Disagree	Slightly Agree	Strongly Agree	Slightly Agree	Patient situation specific as to whether I would use or not	specific	Complete
3	Nurse Manager	Checked	Unchecked	Unchecked	Unchecked	8+ years		Yes	1	Yes	Yes	Yes	Yes	Yes	Strongly Agree	Strongly Disagree	Strongly Agree	Strongly Agree	Neither Agree Nor Disagree			Incomplete
4	Nurse Manager	Checked	Unchecked	Unchecked	Unchecked	8+ years		Yes		No	No, but I am aware of an Escalation Path for my department/unit	Yes	Yes	Yes	Strongly Agree	Strongly Disagree	Strongly Agree	Strongly Agree	Slightly Agree			Incomplete
5	Nurse Manager	Checked	Unchecked	Unchecked	Unchecked	5-7 years		Yes		No	No, but I am aware of an Escalation Path for my department/unit	Yes	Yes	Yes	Slightly Disagree	Neither Agree Nor Disagree	Strongly Agree	Slightly Agree	Neither Agree Nor Disagree	Concerns are with how the situation is handled once the information is received.	concern	Complete
6	RN	Checked	Unchecked	Unchecked	Unchecked	5-7 years		Yes	1	Yes	Yes	No	No	Yes	Slightly Agree	Slightly Disagree	Strongly Agree	Strongly Agree	Neither Agree Nor Disagree	na		Complete
7	RN	Checked	Unchecked	Unchecked	Unchecked	2-4 years		Yes	1	Yes	No, I have never heard of the Escalation Path	No	No	No	Neither Agree Nor Disagree	Strongly Agree	Neither Agree Nor Disagree	Strongly Agree	Strongly Agree			Incomplete
8	RN	Unchecked	Unchecked	Checked	Unchecked	2-4 years		Yes	1	Yes	No, but I am aware of an Escalation Path for my department/unit	Yes	No	Yes	Neither Agree Nor Disagree	Neither Agree Nor Disagree	Neither Agree Nor Disagree	Strongly Agree	Neither Agree Nor Disagree	n/a		Complete
9	RN	Checked	Unchecked	Unchecked	Unchecked	2-4 years		Yes	1	Yes	No, I have never heard of the Escalation Path	No	No	Yes	Neither Agree Nor Disagree	Strongly Agree	Neither Agree Nor Disagree	Neither Agree Nor Disagree	Neither Agree Nor Disagree	n/a		Complete
10	RN	Checked	Unchecked	Unchecked	Unchecked	2-4 years		Yes	1	Yes	No, I have never heard of the Escalation Path	Yes	No	No	Neither Agree Nor Disagree	Slightly Agree	Neither Agree Nor Disagree	Strongly Agree	Strongly Agree			Incomplete
11	Nurse Manager	Checked	Unchecked	Unchecked	Unchecked	8+ years		Yes	1	Yes	Yes	Yes	Yes	Yes	Strongly Agree	Strongly Disagree	Strongly Agree	Strongly Agree	Neither Agree Nor Disagree			Incomplete
12	PCT or CNA	Checked	Unchecked	Unchecked	Unchecked	2-4 years		No		No	No, but I am aware of an Escalation Path for my department/unit	Yes	No	Yes	Strongly Disagree	Strongly Disagree	Neither Agree Nor Disagree	Strongly Agree	Strongly Agree	none		Complete
13	RN	Unchecked	Checked	Unchecked	Unchecked	8+ years		Yes		No	No, but I am aware of an Escalation Path for my department/unit	Yes	Yes	Yes	Strongly Disagree	Strongly Disagree	Strongly Agree	Strongly Agree	Strongly Disagree	In my opinion the Escalation Path does not work in the maternity department. It is also my opinion Physicians are typically excused or covered for by administration.	no	Complete
14	Assistant Nurse Manager	Checked	Unchecked	Unchecked	Unchecked	8+ years		Yes	1	Yes	No, I have never heard of the Escalation Path	No	No	Yes	Strongly Agree	Slightly Agree	Slightly Agree	Strongly Agree	Slightly Agree	n/a		Complete
15	RN	Unchecked	Unchecked	Unchecked	Checked	0-1 year		No		No	No, but I am aware of an Escalation Path for my department/unit	No	No	Yes	Neither Agree Nor Disagree	Strongly Agree	Slightly Disagree	Strongly Agree	Neither Agree Nor Disagree	n/a		Complete
16	RN	Checked	Unchecked	Unchecked	Unchecked	8+ years		No		No	Yes	Yes	Yes	Yes	Neither Agree Nor Disagree	Strongly Disagree	Strongly Disagree	Strongly Agree	Slightly Agree	I don't have anything to add , fortunately I had no problems with my patients' safety. And if I had any problems I would do everything to fix it.		Complete
17	RN	Unchecked	Unchecked	Checked	Unchecked	8+ years		Yes		No	No, but I am aware of an Escalation Path for my department/unit	Yes	Yes	Yes	Slightly Agree	Slightly Disagree	Neither Agree Nor Disagree	Strongly Agree	Slightly Agree	n/a		Complete
18	RN	Checked	Unchecked	Unchecked	Unchecked	8+ years		Yes	1	Yes	No, but I am aware of an Escalation Path for my department/unit	Yes	Yes	No	Slightly Disagree	Slightly Disagree	Slightly Agree	Slightly Agree	Neither Agree Nor Disagree	Na		Complete
19	RN	Unchecked	Unchecked	Checked	Unchecked	8+ years		Yes	1	Yes	No, but I am aware of an Escalation Path for my department/unit	Yes	No	Yes	Neither Agree Nor Disagree	Neither Agree Nor Disagree	Neither Agree Nor Disagree	Neither Agree Nor Disagree	Neither Agree Nor Disagree	n/a		Complete
20	RN	Checked	Unchecked	Unchecked	Unchecked	8+ years		No		No	No, but I am aware of an Escalation Path for my department/unit	Yes	No	Yes	Strongly Agree	Strongly Disagree	Strongly Agree	Strongly Agree	Strongly Agree	None		Complete
21	RN	Checked	Unchecked	Unchecked	Unchecked	8+ years		Yes	1	Yes	No, I have never heard of the Escalation Path	No	No	Yes	Slightly Agree		Slightly Agree	Strongly Agree	Slightly Disagree	how is this being educated to all staff?	how	Incomplete
22	Nurse Manager	Checked	Unchecked	Unchecked	Unchecked	0-1 year		No		No	Yes	Yes	No	Yes	Strongly Agree	Strongly Disagree	Strongly Agree	Strongly Agree	Slightly Disagree	Na		Complete
23	Nurse Manager	Checked	Unchecked	Unchecked	Unchecked	8+ years		Yes	1	Yes	Yes	Yes	No	Yes	Slightly Agree	Slightly Disagree	Strongly Agree	Strongly Agree	Slightly Agree	I think the process brings greater clarity to elevating issues.	pos	Complete
24	Nurse Manager	Checked	Unchecked	Unchecked	Unchecked	8+ years		Yes		No	Yes	No	Yes	Yes	Strongly Agree	Strongly Disagree	Strongly Agree	Strongly Agree	Neither Agree Nor Disagree	It is a great tool	pos	Complete
25	Assistant Nurse Manager	Checked	Unchecked	Unchecked	Unchecked	8+ years		Yes		No	No, but I am aware of an Escalation Path for my department/unit	Yes	No	Yes	Slightly Agree	Slightly Disagree	Strongly Agree	Strongly Agree	Neither Agree Nor Disagree	I think it is helpful to the department for after hours procedures	pos	Complete
26	Assistant Nurse Manager	Checked	Unchecked	Unchecked	Unchecked	8+ years		Yes	1	Yes	No, but I am aware of an Escalation Path for my department/unit	No	No	Yes	Slightly Agree	Slightly Disagree	Slightly Agree	Strongly Agree	Neither Agree Nor Disagree	I believe it is important that nurses have a safe place to voice their concerns when patient care is in jeopardy.	pos	Complete
27	Assistant Nurse Manager	Checked	Unchecked	Unchecked	Unchecked	8+ years		Yes	1	Yes	Yes	Yes	No	Yes	Strongly Agree	Strongly Disagree	Strongly Agree	Strongly Agree	Neither Agree Nor Disagree	While I do agree with the chain of command, I would hope that staff nurses would come to me knowing that I would have their back and that I would take the burden of using the chain of command to escalate a situation so they would not have to fear any backlash.	pos	Complete
28	RN	Checked	Unchecked	Unchecked	Unchecked	2-4 years		Yes	1	Yes	Yes	Yes	No	Yes	Strongly Agree	Strongly Disagree	Strongly Agree	Strongly Agree	Neither Agree Nor Disagree	none		Complete
29	RN	Unchecked	Checked	Unchecked	Unchecked	2-4 years		Yes	1	Yes	No, I have never heard of the Escalation Path	No	No	Yes	Strongly Agree	Strongly Agree	Strongly Agree	Strongly Agree	Slightly Agree			Incomplete
30	Nurse Manager	Checked	Unchecked	Unchecked	Unchecked	0-1 year		Yes		No	No, I have never heard of the Escalation Path	No	No	Yes	Neither Agree Nor Disagree	Strongly Agree	Neither Agree Nor Disagree	Strongly Disagree	Neither Agree Nor Disagree	I was not educated on the escalation path	idk	Complete
31	Assistant Nurse Manager	Checked	Unchecked	Unchecked	Unchecked	5-7 years		No		No	Yes	Yes	No	Yes	Strongly Agree	Strongly Disagree	Strongly Agree	Strongly Agree	Strongly Disagree	N/a		Complete
32	RN	Checked	Unchecked	Unchecked	Unchecked	8+ years		Yes		No	No, but I am aware of an Escalation Path for my department/unit	Yes	Yes	Yes	Neither Agree Nor Disagree	Slightly Agree	Slightly Agree	Strongly Agree	Slightly Agree	My concern is always retaliation from the provider after voicing concern. My most recent incident did not result in retaliatory action at all from the provider, which makes me trust this provider more.	concern	Complete
33	RN	Checked	Unchecked	Unchecked	Unchecked	5-7 years		Yes	1	Yes	No, I have never heard of the Escalation Path	No	No	Yes	Slightly Disagree	Slightly Disagree	Strongly Disagree	Strongly Disagree	Strongly Disagree	N/a		Complete
34	RN	Unchecked	Unchecked	Checked	Unchecked	8+ years		Yes		No	No, but I am aware of an Escalation Path for my department/unit	Yes	Yes	Yes	Slightly Agree	Strongly Disagree	Neither Agree Nor Disagree	Strongly Agree	Neither Agree Nor Disagree	none		Complete
35	Assistant Nurse Manager	Checked	Unchecked	Unchecked	Unchecked	8+ years		Yes	1	Yes	No, but I am aware of an Escalation Path for my department/unit	No	No	Yes	Strongly Agree	Strongly Disagree	Slightly Agree	Strongly Agree	Strongly Agree	n/a		Complete
36	RN	Checked	Unchecked	Unchecked	Unchecked	0-1 year		Yes	1	Yes	No, but I am aware of an Escalation Path for my department/unit	No	No	No	Neither Agree Nor Disagree	Slightly Disagree	Slightly Agree	Neither Agree Nor Disagree	Slightly Agree	N/a		Complete
37	RN	Checked	Unchecked	Unchecked	Unchecked	0-1 year		Yes	1	Yes	Yes	No	No	Yes	Slightly Disagree	Strongly Agree	Slightly Disagree	Neither Agree Nor Disagree	Neither Agree Nor Disagree			Incomplete
38	RN	Checked	Unchecked	Unchecked	Unchecked	0-1 year		Yes	1	Yes	No, but I am aware of an Escalation Path for my department/unit	No	No	Yes	Slightly Agree	Neither Agree Nor Disagree	Slightly Agree	Slightly Agree	Neither Agree Nor Disagree	n/a		Complete
39	RN	Unchecked	Unchecked	Checked	Unchecked	8+ years		Yes		No	Yes	Yes	Yes	Yes	Neither Agree Nor Disagree	Strongly Disagree	Strongly Agree	Strongly Agree	Strongly Disagree	not applicable		Complete
40	Assistant Nurse Manager	Checked	Unchecked	Unchecked	Unchecked	8+ years		No		No	No, I have never heard of the Escalation Path	Yes	No	Yes	Neither Agree Nor Disagree				Slightly Agree			Incomplete
41	RN	Checked	Unchecked	Unchecked	Unchecked	5-7 years		Yes	1	Yes	No, I have never heard of the Escalation Path	Yes	No	Yes	Slightly Agree	Slightly Agree	Neither Agree Nor Disagree	Slightly Agree	Neither Agree Nor Disagree	n/a		Complete
42	RN	Checked	Unchecked	Unchecked	Unchecked	2-4 years		Yes		No	No, I have never heard of the Escalation Path	Yes	No	Yes	Neither Agree Nor Disagree	Strongly Agree	Neither Agree Nor Disagree	Strongly Agree	Strongly Agree	I have no education on this pathway. however I am comfortable to go to admin and find out who I should speak with	idk	Complete
43	Assistant Nurse Manager	Checked	Unchecked	Unchecked	Unchecked	8+ years		No		No	No, but I am aware of an Escalation Path for my department/unit	Yes	Yes	Yes	Neither Agree Nor Disagree	Slightly Disagree	Neither Agree Nor Disagree	Neither Agree Nor Disagree	Neither Agree Nor Disagree	0		Complete
44	RN	Checked	Unchecked	Unchecked	Unchecked	8+ years		No		No	No, I have never heard of the Escalation Path	Yes	No	Yes	Neither Agree Nor Disagree	Neither Agree Nor Disagree	Neither Agree Nor Disagree	Neither Agree Nor Disagree	Strongly Disagree			Incomplete
45	RN	Checked	Unchecked	Unchecked	Unchecked	0-1 year		No		No	No, I have never heard of the Escalation Path	No	No	Yes	Slightly Agree	Slightly Agree	Neither Agree Nor Disagree	Slightly Agree	Slightly Agree	N/A		Complete
46	RN	Checked	Unchecked	Unchecked	Unchecked	8+ years		Yes	1	Yes	No, I have never heard of the Escalation Path	No	No	Yes	Slightly Agree	Strongly Agree	Slightly Agree	Slightly Agree	Slightly Agree	n/a		Complete
47	RN	Unchecked	Unchecked	Checked	Unchecked	8+ years		Yes	1	Yes	No, I have never heard of the Escalation Path	No	No	Yes	Strongly Disagree	Strongly Agree	Strongly Disagree	Slightly Agree	Strongly Agree	Path needs to be published somewhere on unit	how	Complete
48	RN	Unchecked	Unchecked	Checked	Unchecked	2-4 years		Yes		No	No, I have never heard of the Escalation Path	No	No	No	Neither Agree Nor Disagree	Slightly Disagree	Slightly Agree	Strongly Agree	Neither Agree Nor Disagree	I think it is useful - in the ED we know who our director is - if some behaviors are similar btwn director and staff doctors may be uncomfortable to escalate the issue	pos	Complete
49	RN	Checked	Unchecked	Unchecked	Unchecked	8+ years		Yes	1	Yes	No, I have never heard of the Escalation Path	No	No	Yes	Strongly Disagree	Strongly Agree	Strongly Disagree	Neither Agree Nor Disagree	Neither Agree Nor Disagree	I have never heard of the escalation path . So my answers are not accurate. There should have been an option to choose n/a	idk	Complete
50	RN	Checked	Unchecked	Unchecked	Unchecked	8+ years	Nursing Supervision	Yes		No	Yes	Yes	Yes	Yes	Slightly Agree	Strongly Disagree	Strongly Agree	Strongly Agree	Slightly Disagree	i think this has been a great asset in our toolkits	pos	Complete
51	Assistant Nurse Manager	Checked	Unchecked	Unchecked	Unchecked	8+ years	Emergency Department	Yes	1	Yes	No, I have never heard of the Escalation Path	No	No	Yes	Neither Agree Nor Disagree	Strongly Agree	Neither Agree Nor Disagree	Strongly Agree	Neither Agree Nor Disagree	Looking forward to hearing more about it	idk	Complete
52	RN	Checked	Unchecked	Unchecked	Unchecked	8+ years	Emergency Department	Yes	1	Yes	Yes	No	Yes	Yes	Strongly Disagree	Neither Agree Nor Disagree	Strongly Agree	Strongly Agree	Strongly Agree	.		Complete
53	RN	Checked	Unchecked	Unchecked	Unchecked	2-4 years	Emergency Department	No		No	No, but I am aware of an Escalation Path for my department/unit	Yes	No	Yes	Neither Agree Nor Disagree	Slightly Agree	Neither Agree Nor Disagree	Slightly Agree	Strongly Agree	Not really sure what the Escalation pathway is nor have I ever had an issue where I questioned a provider. I do know where to go if the issue ever arose, I would go to an ANM or Meghan and in the unlikely event that nothing arises from them I would go to the nursing supervisor	no	Complete
54	RN	Unchecked	Unchecked	Checked	Unchecked	0-1 year	Emergency Department	Yes	1	Yes	No, but I am aware of an Escalation Path for my department/unit	Yes	Yes	No	Slightly Disagree	Slightly Agree	Slightly Disagree	Strongly Disagree	Strongly Agree	Providers should be required to answer epic chat if they are signed on to a pt or they should provide a direct phone number in which they can be reached or they should not be allowed to sign on to pts. Residents should have a specific time frame in which they will return your call. Truthfully I find the most effective way to get anyone's attention where my pts safety is concerned when no one will…	no	Complete
55	RN	Checked	Unchecked	Unchecked	Unchecked	8+ years	Pediatric Emergency Department	No		No	Yes	Yes	No	Yes	Strongly Disagree	Slightly Disagree	Slightly Disagree	Strongly Agree	Slightly Disagree	In my small dept we have open communication with the providers and this has not been an issue	no	Complete
56	RN	Unchecked	Unchecked	Checked	Unchecked	5-7 years	Pediatric Emergency Department	Yes	1	Yes	No, I have never heard of the Escalation Path	No	No	Yes	Neither Agree Nor Disagree	Strongly Agree	Strongly Disagree	Strongly Agree	Neither Agree Nor Disagree	I don't know what it is I'd like to be educated on this pathway	idk	Complete
57	Assistant Nurse Manager	Checked	Unchecked	Unchecked	Unchecked	8+ years	NSICU	Yes		No	Yes	Yes	Yes	Yes	Slightly Agree	Strongly Disagree	Slightly Agree	Strongly Agree	Strongly Agree	It is absolutely useful	pos	Complete
58	Assistant Nurse Manager	Checked	Unchecked	Unchecked	Unchecked	2-4 years	Emergency Department	Yes		No	Yes	Yes	No	Yes	Strongly Agree	Strongly Disagree	Strongly Agree	Strongly Agree	Neither Agree Nor Disagree	Truly benefits patients and their safety	pos	Complete
59	Assistant Nurse Manager	Checked	Unchecked	Unchecked	Unchecked	8+ years		No		No	Yes	Yes	No	Yes	Slightly Agree	Strongly Disagree	Strongly Agree	Strongly Agree	Neither Agree Nor Disagree	It offers clear designated individuals whom are appropriate for situation where escalation efforts are required.	pos	Complete
60	Assistant Nurse Manager	Checked	Unchecked	Unchecked	Unchecked	8+ years	Br 5	No		No	Yes	Yes	Yes	Yes	Strongly Agree	Slightly Disagree	Strongly Agree	Strongly Agree	Slightly Agree			Incomplete
61	Assistant Nurse Manager	Checked	Unchecked	Unchecked	Unchecked	5-7 years	Pediatric Emergency Department	Yes		No	No, but I am aware of an Escalation Path for my department/unit	No	No	Yes	Slightly Agree	Slightly Disagree	Slightly Agree	Slightly Agree	Neither Agree Nor Disagree	None		Complete
63	RN	Checked	Unchecked	Unchecked	Unchecked	8+ years		Yes		No	Yes	Yes	Yes	Yes	Neither Agree Nor Disagree	Strongly Disagree	Strongly Agree	Slightly Agree	Slightly Disagree	Yes useful	pos	Complete
64	PCT or CNA	Unchecked	Unchecked	Checked	Unchecked	0-1 year		Yes	1	Yes	No, I have never heard of the Escalation Path	No	No	Yes	Neither Agree Nor Disagree	Strongly Agree	Neither Agree Nor Disagree	Slightly Agree	Neither Agree Nor Disagree	I do not have information on the escalation path.	idk	Complete
65	RN	Checked	Unchecked	Unchecked	Unchecked	5-7 years		Yes	1	Yes	Yes	Yes	Yes	Yes	Neither Agree Nor Disagree	Slightly Agree	Strongly Agree	Strongly Agree	Strongly Agree	We need to train the Escalation Path Procedure	how	Complete
66	RN	Checked	Unchecked	Unchecked	Unchecked	0-1 year	NSICU	Yes	1	Yes	No, I have never heard of the Escalation Path	No	No	Yes	Slightly Agree	Neither Agree Nor Disagree	Slightly Agree	Slightly Agree	Slightly Disagree			Incomplete
67	RN	Checked	Unchecked	Unchecked	Unchecked	8+ years		Yes	1	Yes	No, I have never heard of the Escalation Path	No	No	Yes	Neither Agree Nor Disagree	Strongly Agree	Neither Agree Nor Disagree	Strongly Agree	Neither Agree Nor Disagree	I am aware of how to escalate issues in my unit but was not aware of a defined escalation path	idk	Complete
68	RN	Checked	Unchecked	Unchecked	Unchecked	5-7 years		Yes		No	No, I have never heard of the Escalation Path	No	No	No	Strongly Disagree	Strongly Agree	Strongly Disagree	Neither Agree Nor Disagree	Neither Agree Nor Disagree	At the end of the day the our attending will continue to practice how he wants despite policy or patient safety if that is what he wants to do.	no	Complete
69	RN	Checked	Unchecked	Unchecked	Unchecked	2-4 years		No		No	No, but I am aware of an Escalation Path for my department/unit	Yes	No	Yes	Neither Agree Nor Disagree	Neither Agree Nor Disagree	Neither Agree Nor Disagree	Neither Agree Nor Disagree	Neither Agree Nor Disagree	N/A		Complete
70	RN	Checked	Unchecked	Unchecked	Unchecked	5-7 years		Yes		No	No, I have never heard of the Escalation Path	No	No	No	Neither Agree Nor Disagree	Strongly Agree	Neither Agree Nor Disagree	Neither Agree Nor Disagree	Neither Agree Nor Disagree	N/a		Complete
71	RN	Checked	Unchecked	Unchecked	Unchecked	0-1 year	OR	No		No	No, but I am aware of an Escalation Path for my department/unit	Yes	No	Yes	Neither Agree Nor Disagree	Strongly Agree	Strongly Agree	Neither Agree Nor Disagree	Strongly Agree	N/a		Complete
72	RN	Checked	Unchecked	Unchecked	Unchecked	2-4 years		Yes	1	Yes	No, I have never heard of the Escalation Path	Yes	No	Yes	Neither Agree Nor Disagree	Slightly Agree	Neither Agree Nor Disagree	Strongly Agree	Neither Agree Nor Disagree	I have never seen the escalation path	idk	Complete
73	RN	Checked	Unchecked	Unchecked	Unchecked	2-4 years	A3E	Yes	1	Yes	No, but I am aware of an Escalation Path for my department/unit	Yes	No	Yes	Strongly Agree	Strongly Agree	Strongly Agree	Strongly Agree	Strongly Agree	.		Complete
74	RN	Checked	Unchecked	Unchecked	Unchecked	2-4 years	M6	Yes	1	Yes	No, I have never heard of the Escalation Path	No	No	Yes	Neither Agree Nor Disagree	Slightly Agree		Slightly Agree	Neither Agree Nor Disagree	Just heard about this during quality day could be very useful	pos	Incomplete
75	RN	Checked	Unchecked	Unchecked	Unchecked	2-4 years	CCU/MICU	Yes		No	No, but I am aware of an Escalation Path for my department/unit	No	Yes	Yes	Slightly Agree	Slightly Disagree	Strongly Agree	Strongly Agree	Neither Agree Nor Disagree			Complete
76	RN	Checked	Unchecked	Unchecked	Unchecked	2-4 years	NW5	Yes	1	Yes	No, but I am aware of an Escalation Path for my department/unit	Yes	Yes	Yes	Slightly Agree	Neither Agree Nor Disagree	Slightly Agree	Strongly Agree	Strongly Agree	It would be helpful if this pathway could be emailed out to all team members for easier access	how	Complete
77	RN	Checked	Unchecked	Unchecked	Unchecked	0-1 year	Br6/BMT	Yes	1	Yes	No, I have never heard of the Escalation Path	No	No	No	Slightly Agree	Slightly Agree	Slightly Agree	Slightly Agree	Slightly Disagree	Have not heard of pathway but would definitely think it's useful to have	idk	Complete
78	Assistant Nurse Manager	Checked	Unchecked	Unchecked	Unchecked	8+ years		Yes		No	Yes	Yes	No	Yes	Strongly Agree	Strongly Agree	Strongly Agree	Strongly Agree	Slightly Agree	Na		Complete
79	RN	Checked	Unchecked	Unchecked	Unchecked	8+ years	Patient Progression	Yes		No	No, but I am aware of an Escalation Path for my department/unit	Yes	No	Yes	Slightly Agree	Neither Agree Nor Disagree	Slightly Agree	Strongly Agree	Neither Agree Nor Disagree	Helpful	pos	Complete
80	RN	Checked	Unchecked	Unchecked	Unchecked	2-4 years	A3E	Yes		No	No, I have never heard of the Escalation Path	No	No	Yes	Strongly Agree	Strongly Agree	Strongly Agree	Strongly Agree	Strongly Agree			Incomplete
81	RN	Checked	Unchecked	Unchecked	Unchecked	8+ years		Yes		No	No, I have never heard of the Escalation Path	Yes	No	Yes	Neither Agree Nor Disagree	Neither Agree Nor Disagree	Neither Agree Nor Disagree	Neither Agree Nor Disagree	Neither Agree Nor Disagree	CVICU not listed in unit option Have never seen this form, don't know how/where to find it, cannot answer survey questions without seeing it	idk	Complete
82	RN	Checked	Unchecked	Unchecked	Unchecked	2-4 years	M5	Yes		No	Yes	No	No	Yes	Slightly Agree	Slightly Agree	Slightly Agree	Slightly Agree	Slightly Agree	Thank you		Complete
83	RN	Checked	Unchecked	Unchecked	Unchecked	0-1 year		Yes		No	No, I have never heard of the Escalation Path	No	No	Yes	Neither Agree Nor Disagree	Strongly Agree	Neither Agree Nor Disagree	Neither Agree Nor Disagree	Neither Agree Nor Disagree	I feel that it can be useful but I have not used it or made aware of it's existence	pos	Complete
84	Assistant Nurse Manager	Checked	Unchecked	Unchecked	Unchecked	8+ years		Yes		No	No, but I am aware of an Escalation Path for my department/unit	Yes	Yes	Yes	Slightly Agree	Strongly Agree	Strongly Agree	Strongly Agree	Neither Agree Nor Disagree	none		Complete
85	RN	Checked	Unchecked	Unchecked	Unchecked	5-7 years	CCU/MICU	Yes		No	No, I have never heard of the Escalation Path	No	No	Yes	Neither Agree Nor Disagree	Slightly Agree	Neither Agree Nor Disagree	Slightly Agree	Slightly Agree	The medical team in Brennan 3 is very good at listening to the nurses concerns and explaining the reasoning behind their decisions. The other half of this is the CCU side with different cardiologists who appear on the unit, quickly do their rounds. They hardly listen to our concerns and are quick to leave the unit. This pathway could be very useful to us in this situation.	pos	Complete
86	RN	Checked	Unchecked	Unchecked	Unchecked	8+ years	Rosa	Yes		No	No, but I am aware of an Escalation Path for my department/unit	Yes	Yes	Yes	Slightly Agree	Strongly Agree	Slightly Agree	Strongly Agree	Strongly Agree	I believe I have a clear idea of the escalation path.		Complete
87	RN	Checked	Unchecked	Unchecked	Unchecked	0-1 year		Yes	1	Yes	No, I have never heard of the Escalation Path	No	No	Yes	Neither Agree Nor Disagree	Neither Agree Nor Disagree	Slightly Agree	Strongly Agree	Neither Agree Nor Disagree	None		Complete
88	RN	Checked	Unchecked	Unchecked	Unchecked	5-7 years		Yes	1	Yes	No, but I am aware of an Escalation Path for my department/unit	No	Yes	Yes	Neither Agree Nor Disagree	Slightly Agree	Neither Agree Nor Disagree	Slightly Agree	Slightly Agree	CVICU not listed		Complete
89	Assistant Nurse Manager	Checked	Unchecked	Unchecked	Unchecked	0-1 year	CCU/MICU	Yes	1	Yes	No, I have never heard of the Escalation Path	No	No	Yes	Neither Agree Nor Disagree	Slightly Disagree	Strongly Agree	Slightly Agree	Slightly Disagree	I think this is a great resource but have not been given information on this as of now. I would call my manager or the nursing supervisor who I am sure are aware of this process.	idk	Complete
90	RN	Checked	Unchecked	Unchecked	Unchecked	0-1 year	NW2	Yes		No	No, I have never heard of the Escalation Path	Yes	No	Yes	Neither Agree Nor Disagree	Strongly Disagree	Slightly Agree	Slightly Agree	Neither Agree Nor Disagree	i feel like it is useful but i also feel like we have a lot of resources like assistant managers and educators that we can also go with concerns and maybe handle it like that without getting the doctor angry	no	Complete
91	RN	Checked	Unchecked	Unchecked	Unchecked	8+ years	Pediatric Emergency Department	Yes		No	No, I have never heard of the Escalation Path	Yes	No	Yes	Strongly Agree	Slightly Agree	Strongly Disagree	Slightly Agree	Slightly Disagree	I will definitely utilize this pathway after first addressing the ordering physician , I just haven't seen the pathway yet	idk	Complete
92	RN	Unchecked	Checked	Unchecked	Unchecked	8+ years	CCU/MICU	Yes	1	Yes	No, I have never heard of the Escalation Path	Yes	Yes	Yes	Slightly Agree	Slightly Agree	Slightly Agree	Strongly Agree	Strongly Agree	Most of the time I reached out to my manager, she very clinical and she always looks for best pt safety.	no	Complete
93	RN	Checked	Unchecked	Unchecked	Unchecked	5-7 years	SICU	Yes	1	Yes	No, I have never heard of the Escalation Path	Yes	No	Yes	Strongly Agree	Neither Agree Nor Disagree	Strongly Agree	Slightly Agree	Slightly Disagree	I haven't seen a copy of the escalation pathway yet.	idk	Complete
94	RN	Checked	Unchecked	Unchecked	Unchecked	5-7 years	Emergency Department	Yes		No	No, I have never heard of the Escalation Path	No	No	No	Strongly Agree	Strongly Agree	Strongly Agree	Strongly Agree	Strongly Agree	Ok		Complete
95	RN	Checked	Unchecked	Unchecked	Unchecked	2-4 years		No		No	No, I have never heard of the Escalation Path	Yes	No	Yes	Slightly Agree	Neither Agree Nor Disagree	Neither Agree Nor Disagree	Neither Agree Nor Disagree	Neither Agree Nor Disagree	N/a		Complete
96	RN	Checked	Unchecked	Unchecked	Unchecked	2-4 years	Br2 L &D	Yes		No	No, but I am aware of an Escalation Path for my department/unit	Yes	Yes	Yes	Slightly Agree	Strongly Disagree	Strongly Agree	Strongly Agree	Neither Agree Nor Disagree	N/a		Complete
97	RN	Checked	Unchecked	Unchecked	Unchecked	0-1 year		No		No	No, but I am aware of an Escalation Path for my department/unit	Yes	Yes	Yes	Strongly Disagree	Neither Agree Nor Disagree	Strongly Disagree	Strongly Disagree	Strongly Disagree	Its very useful	pos	Complete
98	RN	Checked	Unchecked	Unchecked	Unchecked	0-1 year	Bk3	No		No	No, I have never heard of the Escalation Path	Yes	No	Yes	Strongly Agree	Strongly Agree	Strongly Agree	Strongly Agree	Strongly Agree			Incomplete
99	RN	Checked	Unchecked	Unchecked	Unchecked	8+ years	Br2 L &D	No		No	Yes	Yes	Yes	Yes	Neither Agree Nor Disagree	Neither Agree Nor Disagree	Slightly Agree	Neither Agree Nor Disagree	Neither Agree Nor Disagree	Na		Complete
100	RN	Checked	Unchecked	Unchecked	Unchecked	0-1 year		No		No	No, but I am aware of an Escalation Path for my department/unit	Yes	No	Yes	Neither Agree Nor Disagree	Slightly Agree	Neither Agree Nor Disagree	Strongly Agree	Neither Agree Nor Disagree	N/A		Complete
101	RN	Checked	Unchecked	Unchecked	Unchecked	0-1 year	NW5	No		No	No, but I am aware of an Escalation Path for my department/unit	Yes	No	Yes	Neither Agree Nor Disagree	Slightly Disagree	Slightly Agree	Strongly Agree	Slightly Disagree	Useful resource	pos	Complete
102	RN	Checked	Unchecked	Unchecked	Unchecked	0-1 year	NW6	No		No	No, I have never heard of the Escalation Path	No	No	Yes	Neither Agree Nor Disagree	Slightly Agree	Neither Agree Nor Disagree	Slightly Agree	Neither Agree Nor Disagree	:)		Complete
103	RN	Checked	Unchecked	Unchecked	Unchecked	0-1 year		Yes		No	No, I have never heard of the Escalation Path	Yes	No	Yes	Neither Agree Nor Disagree	Slightly Agree	Neither Agree Nor Disagree	Slightly Agree	Neither Agree Nor Disagree	No additional feedback		Complete
104	RN	Checked	Unchecked	Unchecked	Unchecked	0-1 year		No		No	No, but I am aware of an Escalation Path for my department/unit	No	No	No	Neither Agree Nor Disagree	Slightly Agree	Neither Agree Nor Disagree	Neither Agree Nor Disagree	Neither Agree Nor Disagree	N/a		Complete
105	Assistant Nurse Manager	Checked	Unchecked	Unchecked	Unchecked	8+ years	NSICU	Yes		No		Yes	Yes	Yes	Strongly Agree	Strongly Disagree	Strongly Agree	Strongly Agree	Neither Agree Nor Disagree	N/a		Incomplete
106	RN	Checked	Unchecked	Unchecked	Unchecked	0-1 year	Emergency Department	No		No	No, but I am aware of an Escalation Path for my department/unit	Yes	No	No	Neither Agree Nor Disagree	Strongly Disagree	Strongly Agree	Slightly Disagree	Slightly Disagree			Incomplete
107	RN	Checked	Unchecked	Unchecked	Unchecked	2-4 years		No		No	Yes	No	No	Yes	Strongly Agree	Strongly Disagree	Slightly Agree	Strongly Agree	Strongly Agree	N/a		Complete
108	RN	Checked	Unchecked	Unchecked	Unchecked	0-1 year	M6	No		No	Yes	No	Yes	Yes	Strongly Agree	Strongly Disagree	Strongly Agree	Strongly Agree	Slightly Agree	N/A		Complete
109	RN	Checked	Unchecked	Unchecked	Unchecked	8+ years		No		No	No, but I am aware of an Escalation Path for my department/unit	No	No	Yes	Strongly Agree	Slightly Agree	Strongly Agree	Strongly Agree	Strongly Agree	it us very useful	pos	Complete
110	RN	Checked	Unchecked	Unchecked	Unchecked	2-4 years	SICU	Yes	1	Yes	No, but I am aware of an Escalation Path for my department/unit	Yes	No	Yes	Slightly Agree	Neither Agree Nor Disagree	Strongly Agree	Slightly Agree	Slightly Agree	No additional concerns		Complete
111	RN	Checked	Unchecked	Unchecked	Unchecked	8+ years	NICU	No		No	No, I have never heard of the Escalation Path	Yes	No	No	Neither Agree Nor Disagree	Strongly Agree	Neither Agree Nor Disagree	Strongly Disagree	Slightly Agree	Would address this to manager if necessary	pos	Complete
112	Assistant Nurse Manager	Checked	Unchecked	Unchecked	Unchecked	2-4 years	Emergency Department	Yes	1	Yes	No, I have never heard of the Escalation Path	No	No	Yes	Slightly Agree	Neither Agree Nor Disagree	Slightly Agree	Slightly Agree	Slightly Agree	This would be beneficial in our department	pos	Complete
113	RN	Checked	Unchecked	Unchecked	Unchecked	0-1 year	Br6/BMT	Yes	1	Yes	No, I have never heard of the Escalation Path	Yes	No	Yes	Neither Agree Nor Disagree	Strongly Agree	Neither Agree Nor Disagree	Slightly Agree	Neither Agree Nor Disagree	N/A		Complete
114	RN	Checked	Unchecked	Unchecked	Unchecked	0-1 year	NICU	No		No	No, I have never heard of the Escalation Path	No	No	Yes	Neither Agree Nor Disagree	Strongly Agree	Neither Agree Nor Disagree	Strongly Agree	Neither Agree Nor Disagree	I have not learned or used this yet.	idk	Complete
115	RN	Checked	Unchecked	Unchecked	Unchecked	8+ years	ASC	Yes		No	No, but I am aware of an Escalation Path for my department/unit	Yes	No	Yes	Strongly Agree	Slightly Agree	Strongly Agree	Strongly Agree	Slightly Agree			Incomplete
116	RN	Checked	Unchecked	Unchecked	Unchecked	0-1 year		Yes		No	No, but I am aware of an Escalation Path for my department/unit	No	No	No	Neither Agree Nor Disagree	Slightly Disagree	Slightly Disagree	Neither Agree Nor Disagree	Neither Agree Nor Disagree	None		Complete
117	RN	Checked	Unchecked	Unchecked	Unchecked	0-1 year	Br6/BMT	No	1	Yes	No, I have never heard of the Escalation Path	No	No	Yes	Slightly Disagree	Slightly Agree	Neither Agree Nor Disagree	Slightly Agree	Neither Agree Nor Disagree			Incomplete
118	RN	Checked	Unchecked	Unchecked	Unchecked	8+ years	Rosa	Yes		No	No, I have never heard of the Escalation Path	Yes	Yes	Yes	Slightly Disagree	Slightly Agree	Slightly Agree	Slightly Agree	Strongly Agree	Was this what we learned in HRO. If so then I think I may be familiar with it.	idk	Complete
119	RN	Checked	Unchecked	Unchecked	Unchecked	2-4 years		No		No	Yes	Yes	No	Yes	Strongly Agree	Strongly Disagree	Strongly Agree	Strongly Agree	Slightly Agree	.		Complete
120	RN	Checked	Unchecked	Unchecked	Unchecked	0-1 year	Br6/BMT	Yes		No	No, I have never heard of the Escalation Path	Yes	No	Yes	Neither Agree Nor Disagree	Strongly Agree	Neither Agree Nor Disagree	Neither Agree Nor Disagree	Neither Agree Nor Disagree	I don't know about the escalation path	idk	Complete
121	RN	Checked	Unchecked	Unchecked	Unchecked	8+ years	Nursing Administration	Yes		No	Yes	Yes	Yes	Yes	Strongly Agree	Neither Agree Nor Disagree	Strongly Agree	Strongly Agree	Slightly Agree	Very useful	Pos	Complete
122	RN	Unchecked	Checked	Unchecked	Unchecked	8+ years	OR	No		No	Yes	Yes	No	Yes	Slightly Agree	Slightly Agree	Slightly Agree	Slightly Agree	Neither Agree Nor Disagree	Nonw		Complete
123	RN	Unchecked	Checked	Unchecked	Unchecked	8+ years	ASC	No		No	Yes	Yes	No	Yes	Strongly Agree	Strongly Disagree	Strongly Agree	Strongly Agree	Strongly Disagree			Incomplete
124	RN	Checked	Unchecked	Unchecked	Unchecked	8+ years	A3E	Yes		No	No, but I am aware of an Escalation Path for my department/unit	Yes	No	Yes	Neither Agree Nor Disagree	Neither Agree Nor Disagree	Slightly Disagree	Slightly Disagree	Neither Agree Nor Disagree	N/A		Complete
125	RN	Unchecked	Unchecked	Checked	Unchecked	2-4 years	Br6/BMT	Yes		No	No, but I am aware of an Escalation Path for my department/unit	Yes	No	Yes	Neither Agree Nor Disagree	Strongly Agree	Neither Agree Nor Disagree	Slightly Agree	Slightly Agree	N/A		Complete
126	RN	Checked	Unchecked	Unchecked	Unchecked	0-1 year		No		No	No, I have never heard of the Escalation Path	Yes	No	Yes	Neither Agree Nor Disagree	Strongly Agree	Neither Agree Nor Disagree	Neither Agree Nor Disagree	Neither Agree Nor Disagree	N/a		Complete
127	RN	Checked	Unchecked	Unchecked	Unchecked	2-4 years	Emergency Department	No		No	No, I have never heard of the Escalation Path	No	No	Yes	Neither Agree Nor Disagree	Strongly Agree	Neither Agree Nor Disagree	Strongly Agree	Neither Agree Nor Disagree	N/a		Complete
128	RN	Checked	Unchecked	Unchecked	Unchecked	8+ years	Ackerman 1 Observation	No		Yes	No, I have never heard of the Escalation Path	No	Yes	Yes	Slightly Agree	Slightly Agree	Slightly Agree	Slightly Agree	Slightly Agree	None		Complete
129	RN	Checked	Unchecked	Unchecked	Unchecked	0-1 year		No		No	No, I have never heard of the Escalation Path	No	No	Yes	Neither Agree Nor Disagree	Slightly Agree	Neither Agree Nor Disagree	Slightly Agree	Neither Agree Nor Disagree	Escalation path wasn't mentioned	idk	Complete
